# Supplementary material for: Aqueous Dispersion of Unmodified Fullerene C60: Stimulation of Hair Growth and Study of a New Molecular Target for Interaction
Source: Int J Mol Sci. 2025 Sep 2;26(17):8517. doi: 10.3390/ijms26178517 (PMC12429516; doi:10.3390/ijms26178517)
Supplement: Supplementary file 1 [file ijms-26-08517-s001.zip]

Archive with 1 entries (1 files):
- ijms-3794401-SI.pdf
